# Supplementary material for: Nutritional Composition and Environmental Impact of Meals Selected in Workplace Canteens before and after an Intervention Promoting the Adherence to the Mediterranean Diet
Source: Nutrients. 2022 Oct 23;14(21):4456. doi: 10.3390/nu14214456 (PMC9656980; doi:10.3390/nu14214456)
Supplement: Supplementary file 1 [file nutrients-14-04456-s001.zip]

Archive with 1 entries (1 files):
- Table S1_Si_Med.pdf
